# Supplementary material for: Comparison in Adherence to Treatment between Patients with Mild–Moderate and Severe Reflux Esophagitis: A Prospective Study
Source: J Clin Med. 2022 Jun 3;11(11):3196. doi: 10.3390/jcm11113196 (PMC9181805; doi:10.3390/jcm11113196)
Supplement: Supplementary file 1 [file jcm-11-03196-s001.zip]

Archive with 1 entries (1 files):
- jcm-1719740-supplementary.pdf
